# Supplementary material for: Valorization of the Hydrolate Byproduct from the Industrial Extraction of Purple Alium sativum Essential Oil as a Source of Nematicidal Products
Source: Life (Basel). 2022 Jun 17;12(6):905. doi: 10.3390/life12060905 (PMC9228356; doi:10.3390/life12060905)
Supplement: Supplementary file 1 [file life-12-00905-s001.zip]

Archive with 1 entries (1 files):
- life-1737547-supplementary.pdf
